# Supplementary material for: Hypoxia promotes breast cancer cell invasion through HIF-1α-mediated up-regulation of the invadopodial actin bundling protein CSRP2
Source: Sci Rep. 2018 Jul 5;8:10191. doi: 10.1038/s41598-018-28637-x (PMC6033879; doi:10.1038/s41598-018-28637-x)
Supplement: Supplementary file 2 — Supplementary Table S1 [file 41598_2018_28637_MOESM2_ESM.xlsx]

## Sheet: CSRP2
Ref No	Array Name	Antibody	Array position	Order	Sex	Age	Anatomic site	Pathology	Nature	Grade	Stage (TNM)	Intensity	Percentage	Location	Comment	Additional comment	Grade	Stage_T	Stage_N	Stage_M	Index
F06-0940	BRC964A	CSRP2	A01	1	F	75	Breast	Invasive ductal carcinoma	Malignant	III		0	0				3				0
F06-0957	BRC964A	CSRP2	A02	2	F	30	Breast	Invasive ductal carcinoma	Malignant	I		1	0.1	MCN			1				0.1
F08-0139	BRC964A	CSRP2	A03	3	F	32	Breast	Invasive ductal carcinoma	Malignant	III		3	0.6	MCN			3				1.8
F08-1716	BRC964A	CSRP2	A04	4	F	29	Breast	Invasive ductal carcinoma	Malignant	III		2.5	0.15	M			3				0.375
F08-2150	BRC964A	CSRP2	A05	5	F	35	Breast	Invasive ductal carcinoma	Malignant	II		1.5	0.3	MC			2				0.45
F05-0441	BRC964A	CSRP2	A06	6	F	67	Breast	Invasive lobular carcinoma	Malignant	II~III		0.5	0				2.5				0
F05-0828	BRC964A	CSRP2	A07	7	F	34	Breast	Invasive ductal carcinoma	Malignant	III		0	0				3				0
F05-1125	BRC964A	CSRP2	A08	8	F	54	Breast	Invasive ductal carcinoma	Malignant	II		1	0.02	MC			2				0.02
F05-1980	BRC964A	CSRP2	A09	9	F	52	Breast	Invasive ductal carcinoma	Malignant	II		1.5	0.5	CM			2				0.75
F06-0368	BRC964A	CSRP2	A10	10	F	47	Breast	Invasive ductal carcinoma	Malignant	II~III		2.5	0.4	NC			2.5				1
F06-0498	BRC964A	CSRP2	A11	11	F	48	Breast	Invasive ductal carcinoma	Malignant	II		0	0				2				0
F06-0545	BRC964A	CSRP2	A12	12	F	40	Breast	Invasive lobular carcinoma	Malignant	II~III		0	0				2.5				0
F06-0654	BRC964A	CSRP2	C01	25	F	38	Breast	Invasive ductal carcinoma	Malignant	I	T2N0M0	1.2	0.3	CM			1	2	0	0	0.36
F06-0723	BRC964A	CSRP2	C02	26	F	79	Breast	Invasive ductal carcinoma	Malignant	II	T2N1M0	1	0.3	CM			2	2	1	0	0.3
F06-0769	BRC964A	CSRP2	C03	27	F	57	Breast	Invasive ductal carcinoma	Malignant	II	T2N1M0	0.5	0				2	2	1	0	0
F06-0950	BRC964A	CSRP2	C04	28	F	43	Breast	Invasive ductal carcinoma	Malignant		T2N0M0	1	0.15	MC				2	0	0	0.15
F06-0963	BRC964A	CSRP2	C05	29	F	43	Breast	Invasive ductal carcinoma	Malignant	III	T3N0M0	1	0.2	CM			3	3	0	0	0.2
F06-1007	BRC964A	CSRP2	C06	30	F	50	Breast	Invasive ductal carcinoma	Malignant	III	T2N1M0	2	0.3	MC			3	2	1	0	0.6
F06-1147	BRC964A	CSRP2	C07	31	F	40	Breast	Invasive ductal carcinoma	Malignant		T2N1M0	0.5	0					2	1	0	0
F06-1167	BRC964A	CSRP2	C08	32	F	30	Breast	Invasive ductal carcinoma	Malignant	II	T2N1M0	1	0.05	MC			2	2	1	0	0.05
F06-1306	BRC964A	CSRP2	C09	33	F	72	Breast	Invasive ductal carcinoma	Malignant	I~II	T2N1M0	2	0.3	CM			1.5	2	1	0	0.6
F06-1460	BRC964A	CSRP2	C10	34	F	44	Breast	Invasive ductal carcinoma	Malignant		T2N1M0	2.5	0.2	CM				2	1	0	0.5
F06-1482	BRC964A	CSRP2	C11	35	F	30	Breast	Invasive ductal carcinoma	Malignant	III	T2N0M0	2.8	0.5	MC			3	2	0	0	1.4
F06-1786	BRC964A	CSRP2	C12	36	F	44	Breast	Invasive ductal carcinoma	Malignant	I	T2N0M0	0.5	0				1	2	0	0	0
F06-1810	BRC964A	CSRP2	E01	49	F	37	Breast	Invasive ductal carcinoma	Malignant	II	T4N1M0	3.3	0.6	MC			2	4	1	0	1.98
F07-0045	BRC964A	CSRP2	E02	50	F	49	Breast	Invasive ductal carcinoma	Malignant	II~III	T2N0M0	2	0.1	MC			2.5	2	0	0	0.2
F07-0696	BRC964A	CSRP2	E03	51	F	79	Breast	Invasive ductal carcinoma	Malignant	II	T2N0M0	1	0.1	CM			2	2	0	0	0.1
F07-1053	BRC964A	CSRP2	E04	52	F	45	Breast	Invasive ductal carcinoma	Malignant	II~III	T2N0M0	0	0				2.5	2	0	0	0
F07-1146	BRC964A	CSRP2	E05	53	F	46	Breast	Invasive ductal carcinoma	Malignant	III	T2N0M0	2	0.5	MC			3	2	0	0	1
F07-1163	BRC964A	CSRP2	E06	54	F	34	Breast	Invasive lobular carcinoma	Malignant	II	T2N1M0	0	0				2	2	1	0	0
F08-2262	BRC964A	CSRP2	E07	55	F	40	Breast	Invasive ductal carcinoma	Malignant	III	T2N0M0	2.5	0.3	MC			3	2	0	0	0.75
F08-2450	BRC964A	CSRP2	E08	56	F	64	Breast	Invasive ductal carcinoma	Malignant	II	T2N1M0	1.2	0.25	MC			2	2	1	0	0.3
F08-2663	BRC964A	CSRP2	E09	57	F	36	Breast	Invasive ductal carcinoma	Malignant	III	T2N1M0	0.5	0				3	2	1	0	0
F08-2770	BRC964A	CSRP2	E10	58	F	59	Breast	Invasive ductal carcinoma	Malignant	II	T2N0M0	0.5	0				2	2	0	0	0
F08-3023	BRC964A	CSRP2	E11	59	F	50	Breast	Invasive lobular carcinoma	Malignant	II	T2N0M0	0.5	0				2	2	0	0	0
F08-3077	BRC964A	CSRP2	E12	60	F	36	Breast	Invasive ductal carcinoma	Malignant	III	T2N0M0	2.2	0.4	MC			3	2	0	0	0.88
F08-3091	BRC964A	CSRP2	G01	73	F	38	Breast	Invasive ductal carcinoma	Malignant	II	T2N1M0	1	0.05	MC			2	2	1	0	0.05
F08-3570	BRC964A	CSRP2	G02	74	F	35	Breast	Invasive ductal carcinoma	Malignant	III	T2N0M0	1	0.05	MC			3	2	0	0	0.05
F09-0649	BRC964A	CSRP2	G03	75	F	30	Breast	Invasive ductal carcinoma	Malignant	II	T2N0M0	2.8	0.3	MC			2	2	0	0	0.84
F09-1582	BRC964A	CSRP2	G04	76	F	34	Breast	Invasive ductal carcinoma	Malignant	II	T2N1M0	0	0				2	2	1	0	0
F09-2053	BRC964A	CSRP2	G05	77	F	29	Breast	Invasive ductal carcinoma	Malignant	II	T3N0M0	0	0				2	3	0	0	0
F09-2196	BRC964A	CSRP2	G06	78	F	57	Breast	Invasive ductal carcinoma	Malignant	III	T2N0M0	1.8	0.2	MC			3	2	0	0	0.36
F09-2609	BRC964A	CSRP2	G07	79	F	39	Breast	Invasive ductal carcinoma	Malignant	III	T2N0M0	2	0.2	CM			3	2	0	0	0.4
F09-2853	BRC964A	CSRP2	G08	80	F	41	Breast	Invasive ductal carcinoma	Malignant	II	T2N2M0	1	0.05	CM			2	2	2	0	0.05
F09-3089	BRC964A	CSRP2	G09	81	F	38	Breast	Invasive ductal carcinoma	Malignant	III	T2N0M0	1.5	0.3	CM			3	2	0	0	0.45
F09-3306	BRC964A	CSRP2	G10	82	F	65	Breast	Invasive ductal carcinoma	Malignant	III	T2N0M0	1.5	0.4	MC			3	2	0	0	0.6
F09-3942	BRC964A	CSRP2	G11	83	F	36	Breast	Invasive lobular carcinoma	Malignant	II	T3N0M0	0	0				2	3	0	0	0
F09-4203	BRC964A	CSRP2	G12	84	F	34	Breast	Invasive ductal carcinoma	Malignant	II	T2N0M0	0.5	0				2	2	0	0	0

## Sheet: HIF1A
Ref No	Array Name	Antibody	Array position	Order	Sex	Age	Anatomic site	Pathology	Nature	Grade	Stage (TNM)	Intensity	Percentage	Location	Comment	Additional comment	Grade	Stage_T	Stage_N	Stage_M	Index
F06-0940	BRC964A	HIF1 alpha	A01	1	F	75	Breast	Invasive ductal carcinoma	Malignant	III		0	0		All macrophages and neutrophils positive		3				0
F06-0957	BRC964A	HIF1 alpha	A02	2	F	30	Breast	Invasive ductal carcinoma	Malignant	I		0	0				1				0
F08-0139	BRC964A	HIF1 alpha	A03	3	F	32	Breast	Invasive ductal carcinoma	Malignant	III		1.5	0.15	N			3				0.225
F08-1716	BRC964A	HIF1 alpha	A04	4	F	29	Breast	Invasive ductal carcinoma	Malignant	III		3.5	0.6	NC			3				2.1
F08-2150	BRC964A	HIF1 alpha	A05	5	F	35	Breast	Invasive ductal carcinoma	Malignant	II		3	0.01	N			2				0.03
F05-0441	BRC964A	HIF1 alpha	A06	6	F	67	Breast	Invasive lobular carcinoma	Malignant	II~III		0	0				2.5				0
F05-0828	BRC964A	HIF1 alpha	A07	7	F	34	Breast	Invasive ductal carcinoma	Malignant	III		0	0				3				0
F05-1125	BRC964A	HIF1 alpha	A08	8	F	54	Breast	Invasive ductal carcinoma	Malignant	II		0	0				2				0
F05-1980	BRC964A	HIF1 alpha	A09	9	F	52	Breast	Invasive ductal carcinoma	Malignant	II		0.5	0				2				0
F06-0368	BRC964A	HIF1 alpha	A10	10	F	47	Breast	Invasive ductal carcinoma	Malignant	II~III		1	0.05	N			2.5				0.05
F06-0498	BRC964A	HIF1 alpha	A11	11	F	48	Breast	Invasive ductal carcinoma	Malignant	II		0	0				2				0
F06-0545	BRC964A	HIF1 alpha	A12	12	F	40	Breast	Invasive lobular carcinoma	Malignant	II~III		3	0.05	NC			2.5				0.15
F06-0654	BRC964A	HIF1 alpha	C01	25	F	38	Breast	Invasive ductal carcinoma	Malignant	I	T2N0M0	3	0.05	N			1	2	0	0	0.15
F06-0723	BRC964A	HIF1 alpha	C02	26	F	79	Breast	Invasive ductal carcinoma	Malignant	II	T2N1M0	2.8	0.05	NC			2	2	1	0	0.14
F06-0769	BRC964A	HIF1 alpha	C03	27	F	57	Breast	Invasive ductal carcinoma	Malignant	II	T2N1M0	0	0				2	2	1	0	0
F06-0950	BRC964A	HIF1 alpha	C04	28	F	43	Breast	Invasive ductal carcinoma	Malignant		T2N0M0	0	0					2	0	0	0
F06-0963	BRC964A	HIF1 alpha	C05	29	F	43	Breast	Invasive ductal carcinoma	Malignant	III	T3N0M0	0	0				3	3	0	0	0
F06-1007	BRC964A	HIF1 alpha	C06	30	F	50	Breast	Invasive ductal carcinoma	Malignant	III	T2N1M0	1.5	0.2	MC			3	2	1	0	0.3
F06-1147	BRC964A	HIF1 alpha	C07	31	F	40	Breast	Invasive ductal carcinoma	Malignant		T2N1M0	0	0					2	1	0	0
F06-1167	BRC964A	HIF1 alpha	C08	32	F	30	Breast	Invasive ductal carcinoma	Malignant	II	T2N1M0	0	0				2	2	1	0	0
F06-1306	BRC964A	HIF1 alpha	C09	33	F	72	Breast	Invasive ductal carcinoma	Malignant	I~II	T2N1M0	3	0.02	NC			1.5	2	1	0	0.06
F06-1460	BRC964A	HIF1 alpha	C10	34	F	44	Breast	Invasive ductal carcinoma	Malignant		T2N1M0	0	0					2	1	0	0
F06-1482	BRC964A	HIF1 alpha	C11	35	F	30	Breast	Invasive ductal carcinoma	Malignant	III	T2N0M0	0.5	0				3	2	0	0	0
F06-1786	BRC964A	HIF1 alpha	C12	36	F	44	Breast	Invasive ductal carcinoma	Malignant	I	T2N0M0	0.5	0				1	2	0	0	0
F06-1810	BRC964A	HIF1 alpha	E01	49	F	37	Breast	Invasive ductal carcinoma	Malignant	II	T4N1M0	3.5	0.03	NC			2	4	1	0	0.105
F07-0045	BRC964A	HIF1 alpha	E02	50	F	49	Breast	Invasive ductal carcinoma	Malignant	II~III	T2N0M0	0	0				2.5	2	0	0	0
F07-0696	BRC964A	HIF1 alpha	E03	51	F	79	Breast	Invasive ductal carcinoma	Malignant	II	T2N0M0	2.5	0.3	NC			2	2	0	0	0.75
F07-1053	BRC964A	HIF1 alpha	E04	52	F	45	Breast	Invasive ductal carcinoma	Malignant	II~III	T2N0M0	0	0				2.5	2	0	0	0
F07-1146	BRC964A	HIF1 alpha	E05	53	F	46	Breast	Invasive ductal carcinoma	Malignant	III	T2N0M0	0.5	0				3	2	0	0	0
F07-1163	BRC964A	HIF1 alpha	E06	54	F	34	Breast	Invasive lobular carcinoma	Malignant	II	T2N1M0	0	0				2	2	1	0	0
F08-2262	BRC964A	HIF1 alpha	E07	55	F	40	Breast	Invasive ductal carcinoma	Malignant	III	T2N0M0	2.8	0.3	NC	Photo		3	2	0	0	0.84
F08-2450	BRC964A	HIF1 alpha	E08	56	F	64	Breast	Invasive ductal carcinoma	Malignant	II	T2N1M0	1.5	0.15	NC			2	2	1	0	0.225
F08-2663	BRC964A	HIF1 alpha	E09	57	F	36	Breast	Invasive ductal carcinoma	Malignant	III	T2N1M0	0	0				3	2	1	0	0
F08-2770	BRC964A	HIF1 alpha	E10	58	F	59	Breast	Invasive ductal carcinoma	Malignant	II	T2N0M0	0	0				2	2	0	0	0
F08-3023	BRC964A	HIF1 alpha	E11	59	F	50	Breast	Invasive lobular carcinoma	Malignant	II	T2N0M0	2	0.01	NC			2	2	0	0	0.02
F08-3077	BRC964A	HIF1 alpha	E12	60	F	36	Breast	Invasive ductal carcinoma	Malignant	III	T2N0M0	0	0				3	2	0	0	0
F08-3091	BRC964A	HIF1 alpha	G01	73	F	38	Breast	Invasive ductal carcinoma	Malignant	II	T2N1M0	3	0.01	NC			2	2	1	0	0.03
F08-3570	BRC964A	HIF1 alpha	G02	74	F	35	Breast	Invasive ductal carcinoma	Malignant	III	T2N0M0	1	0.3	NC			3	2	0	0	0.3
F09-0649	BRC964A	HIF1 alpha	G03	75	F	30	Breast	Invasive ductal carcinoma	Malignant	II	T2N0M0	1	0.3	NC			2	2	0	0	0.3
F09-1582	BRC964A	HIF1 alpha	G04	76	F	34	Breast	Invasive ductal carcinoma	Malignant	II	T2N1M0	0	0				2	2	1	0	0
F09-2053	BRC964A	HIF1 alpha	G05	77	F	29	Breast	Invasive ductal carcinoma	Malignant	II	T3N0M0	0	0				2	3	0	0	0
F09-2196	BRC964A	HIF1 alpha	G06	78	F	57	Breast	Invasive ductal carcinoma	Malignant	III	T2N0M0	3.3	0.4	NC			3	2	0	0	1.32
F09-2609	BRC964A	HIF1 alpha	G07	79	F	39	Breast	Invasive ductal carcinoma	Malignant	III	T2N0M0	3.5	0.05	NC			3	2	0	0	0.175
F09-2853	BRC964A	HIF1 alpha	G08	80	F	41	Breast	Invasive ductal carcinoma	Malignant	II	T2N2M0	0.5	0				2	2	2	0	0
F09-3089	BRC964A	HIF1 alpha	G09	81	F	38	Breast	Invasive ductal carcinoma	Malignant	III	T2N0M0	0	0				3	2	0	0	0
F09-3306	BRC964A	HIF1 alpha	G10	82	F	65	Breast	Invasive ductal carcinoma	Malignant	III	T2N0M0	0.5	0				3	2	0	0	0
F09-3942	BRC964A	HIF1 alpha	G11	83	F	36	Breast	Invasive lobular carcinoma	Malignant	II	T3N0M0	0	0				2	3	0	0	0
F09-4203	BRC964A	HIF1 alpha	G12	84	F	34	Breast	Invasive ductal carcinoma	Malignant	II	T2N0M0	0	0				2	2	0	0	0
